# Supplementary material for: Silicon mitigates nutritional stress of nitrogen, phosphorus, and calcium deficiency in two forages plants
Source: Sci Rep. 2022 Apr 22;12:6611. doi: 10.1038/s41598-022-10615-z (PMC9033876; doi:10.1038/s41598-022-10615-z)
Supplement: Supplementary file 1 — Supplementary Information. [file 41598_2022_10615_MOESM1_ESM.xlsx]

## Sheet: Urochloa brizantha cv. Marandu
Treatments	Silicon	Replicates	Si accumulation in the shoot (g per plant)	Si accumulation in the roots (g per plant)	Use efficiency N (g2 per g)	Use efficiency P (g2 per g)	Use efficiency Ca (g2 per g)	Plant length (cm)	Number of tillers	Shoot dry matter	Phenolic compounds (g GAE 100 g-1)	Electrolyte leakage index (%)	Green colour index	Fv/Fm
CS	+Si	1	0.0828378	0.00540781	1653.91	18095	4364.23	119	10	11.723	7.5514	12.7038	24.4	0.822
CS	+Si	2	0.0805317	0.00905635	1560.4	19152.3	4249.02	113	11	10.669	7.4972	10.4478	26.1444	0.819
CS	+Si	3	0.0954779	0.00640413	1590.9	15124.3	3968.86	111	11	10.908	7.67609	12.6984	25.2	0.823
CS	+Si	4	0.0860347	0.00605083	1590.9	19670.8	4194.04	115	11	10.714	7.32588	11.9403	23.8333	0.816
CS	+Si	5	0.116028	0.00343465	1653.91	16278.2	4194.04	114	10	10.8633	7.77257	12.5	26.9333	0.827
CS	+Si	6	0.103271	0.00198303	1590.9	16983.7	5331.73	112	10	10.628	7.4851	12.7038	24.6667	0.819
CS	-Si	1	0.00786302	0.00616367	1472.67	13540.1	3531.76	105	9	9.814	6.24873	14.0625	13.1	0.809
CS	-Si	2	0.00794955	0.00995167	1465.79	13118.8	3482.19	111	9	9.922	5.91468	15.5172	16.5833	0.811
CS	-Si	3	0.00814425	0.00673333	1499.55	12531.4	3118.98	101.5	8	10.165	5.96435	15.7895	16.0667	0.814
CS	-Si	4	0.00565619	0.0103852	1482.67	12644.8	3545.27	107	9	9.681	5.91925	15.6793	15.35	0.818
CS	-Si	5	0.0082053	0.0093874	1482.67	15210.1	3580.4	108	9	10.2412	6.49669	15.419	17.4	0.815
CS	-Si	6	0.00589598	0.00642646	1482.67	15717.3	3451.72	106	8	10.524	6.75831	14.5161	14.5667	0.818
-N	+Si	1	0.0664442	0.00376101	1368.57	4906.52	3839.1	97	6	5.171	7.62422	13.4615	13.9333	0.814
-N	+Si	2	0.0660409	0.0019207	1184.62	3573.68	4474.39	96	9	5.045	7.7525	12.069	11.4	0.811
-N	+Si	3	0.0635678	0.00317132	1061.4	4023.29	3839.1	108	6	5.459	7.72917	12.5	11.9365	0.781
-N	+Si	4	0.0562624	0.000182705	1184.62	4023.29	3243.68	106	6	4.298	7.987	12.1486	11.5333	0.801
-N	+Si	5	0.0725619	0.00218774	1250.68	3791.96	3839.1	99	7	5.163	7.90424	11.8658	12	0.812
-N	+Si	6	0.0691889	0.000300723	1207.64	3821.01	3799.24	97	7	4.923	7.7525	12.2807	11.6333	0.806
-N	-Si	1	0.0126731	0.000410361	1023.22	4124.27	3364.07	82	5	4.644	6.16031	16.0714	9.63333	0.76
-N	-Si	2	0.0103797	0.00559001	923.494	3077.64	3255	85	5	3.495	6.78178	16.6667	7.7	0.788
-N	-Si	3	0.0146864	0.00488777	1225.22	3958.29	3364.07	82.5	6	4.574	6.48043	18	7.26667	0.784
-N	-Si	4	0.0157748	0.0065119	1023.22	4632.91	3255	83.5	5	4.57	6.75589	17.5439	7.45	0.792
-N	-Si	5	0.0149205	0.00275695	920.937	3167.12	3255	80.5	6	3.379	6.4937	15.2542	6	0.792
-N	-Si	6	0.0141791	0.00509099	1023.22	3958.29	3364.07	86	6	4.416	6.01692	17.1278	6.79722	0.788
-P	+Si	1	0.0343463	0.00044603	216.97	5427.25	546.031	82.5	5	2.287	7.52822	17.9487	5.43333	0.798
-P	+Si	2	0.0352491	0.00045497	201.154	6226.99	512.333	77	4	2.141	7.18338	18.8254	3.73333	0.789
-P	+Si	3	0.0342983	0.00216269	192.22	5845.82	624.033	81	5	2.024	7.51322	20	5.1	0.795
-P	+Si	4	0.0315197	0.00216396	203.849	6009	600.303	75	5	1.649	7.35835	17.6471	6.96667	0.807
-P	+Si	5	0.0389941	0.00147363	235.13	6834.91	803.378	88	5	2.925	7.40718	20	5.53333	0.796
-P	+Si	6	0.0355928	0.00164454	220.692	5710.04	658.117	78	5	2.37	7.15978	20.6897	3.86667	0.791
-P	-Si	1	0.00635692	0.00112971	145.197	4268.01	354.105	75	4	1.616	6.68164	20.5128	2.76667	0.789
-P	-Si	2	0.00494864	0.000545552	100.33	2706.62	212.218	71	3	1.258	6.85455	23.0769	3.6	0.789
-P	-Si	3	0.00364093	0.000408675	132.646	3479.57	296.176	77.5	3	1.815	6.49669	20.9302	1.93333	0.794
-P	-Si	4	0.0039686	0.000307464	115.674	3498.39	197.216	70	3	1.236	6.52232	20	2.83333	0.778
-P	-Si	5	0.00157837	0.000687789	131.661	4607.28	237.155	77	3	1.97	6.86644	20.5882	2.96667	0.789
-P	-Si	6	0.00402881	0.00019412	125.958	2317.57	126.06	71	3	1.091	5.71226	20.7727	2.33333	0.784
-Ca	+Si	1	0.0675563	0.00832772	2163.88	16075.8	9907.82	88	14	8.95	9.89271	22.2222	20.5	0.794
-Ca	+Si	2	0.0656628	0.0125435	2106.28	14154.2	9279.92	97	12	8.986	9.58695	22.2222	20.8167	0.794
-Ca	+Si	3	0.0689681	0.00298279	2004.7	14955.8	9408.05	97	11	9.13703	9.86918	20	21.5	0.8
-Ca	+Si	4	0.0681575	0.00812742	2144.19	15817.6	9531.91	88	16	9.986	9.57683	20	20.45	0.794
-Ca	+Si	5	0.0763992	0.0109636	2173.48	14778.1	9444.81	90	13	9.2369	9.16403	20.6897	20.8167	0.802
-Ca	+Si	6	0.0672468	0.00880764	2203.34	15430.5	9618.94	88	13	8.909	9.43202	21.7391	20.8167	0.8
-Ca	-Si	1	0.00655546	0.00553552	1556.21	10468.7	5764.33	86	14	8.182	9.03116	23.8095	18.2667	0.771
-Ca	-Si	2	0.00682947	0.00484462	1466.15	9100.05	5066.16	88	11	8.524	8.95278	23.9471	17.7435	0.772
-Ca	-Si	3	0.00897359	0.00169855	1356.22	8589.36	4409.46	76	14	8.6105	6.66164	25.9259	14.1	0.78
-Ca	-Si	4	0.00674775	0.00423116	1370.79	7478.56	4439.94	87	13	8.422	8.98124	25	18.5611	0.798
-Ca	-Si	5	0.00907729	0.00532965	1385.68	8903.25	5322.61	86	13	8.71	9.29686	23.9471	16.8667	0.747
-Ca	-Si	6	0.0113801	0.00671782	1450.65	11446.9	5310.23	85	14	8.869	8.58474	25	16.4	0.789
											CS + Si (first completely expanded leaf)	19.5122	25.5667	0.808
				The electrolyte leakage index, green colour index and quantum yield of photosystem II (FV/Fm) were evaluated out on the second fully expanded leaf in the treatments with -N and -P and the first fully expanded leaf for -Ca. In the CS plants, collected data for these two leaves.								20	24.921	0.815
+Si	presence of silicon											18.9189	25.1593	0.821
-Si	absence of silicon											19.7183	26.5667	0.808
												18.8798	27.0667	0.822
												19.6076	22.7	0.808
CS	Complete Solution										CS - Si (first completely expanded leaf)	20.1631	23.3554	0.813
-N	Solution deficient of Nitrogen											20.5882	22.4535	0.81
-P	Solution deficient of Phosphorus											20.5882	25.0333	0.808
-Ca	Solution deficient of Calcium											20	21.8333	0.807
												22.8571	22.0278	0.806
												21.2121	22.6713	0.808

## Sheet: Megathyrsus maximum cv. Massai
Treatments	Silicon	Replicates	Si accumulation in the shoot (g per plant)	Si accumulation in the roots (g per plant)	Use efficiency N (g2 per g)	Use efficiency P (g2 per g)	Use efficiency Ca (g2 per g)	Plant length (cm)	Number of tillers	Shoot dry matter	Phenolic compounds (g GAE 100 g-1)	Electrolyte leakage index (%)	Green colour index	Fv/Fm
CS	+Si	1	0.108981	0.0243789	1526.66	17578.2	4706.07	83	35	10.421	10.7677	19.2308	6.2562	0.736
CS	+Si	2	0.100493	0.0219256	1378.33	15170.9	4838.99	84.3333	32	9.836	9.59305	19.2308	6.4482	0.757
CS	+Si	3	0.102169	0.0230286	1460.86	16314.5	5111.66	86.5	31	10	10.4471	20	6.4	0.709
CS	+Si	4	0.112692	0.0189405	1476.28	15625.9	4755.86	85	30	11.03	11.9489	20	6.46667	0.784
CS	+Si	5	0.107011	0.0241367	1661.66	17430.7	4854.67	87	33	11.565	11.9896	20	5.4	0.736
CS	+Si	6	0.0892947	0.0221638	1447.66	18576.6	4860.77	82.5	32	11.095	9.85988	19.6923	5.6	0.736
CS	-Si	1	0.0164316	0.0152366	1205.36	12247	3595.93	80	21	9.215	8.19907	21.4286	3.93333	0.738
CS	-Si	2	0.0191557	0.0200935	1249.3	11306.6	3718.9	86	22	9.46384	7.5238	22.2222	3.81111	0.763
CS	-Si	3	0.0206883	0.0158631	1386.12	12129.8	3732.12	85	21	10.221	8.37262	23.0769	3.86852	0.75
CS	-Si	4	0.0168292	0.0165748	1365.64	14643.7	3738.05	85	21	9.438	8.4495	21.4286	4.13333	0.758
CS	-Si	5	0.0190431	0.0131647	1351.36	13146.8	3688.62	85	26	9.4082	7.37627	22.3162	3.93333	0.751
CS	-Si	6	0.0204693	0.015615	1197.45	13361.8	3658.07	86	22	9.037	8.52572	22.2093	4.03333	0.684
-N	+Si	1	0.0778271	0.01169	1014.84	3386.37	3144.78	78	13	5.176	9.355	24	2.06667	0.73
-N	+Si	2	0.0775715	0.00769022	968.579	3207.25	2958.45	75	14	5.159	9.98036	22.7273	3.56667	0.73
-N	+Si	3	0.0747157	0.0109595	996.424	3148.12	3075.84	77.3333	16	5.05	8.98868	22.7273	3.51867	0.746
-N	+Si	4	0.0931712	0.00936448	961.453	3104.62	2989.96	80	14	5.061	9.4767	24	3.43333	0.743
-N	+Si	5	0.0753617	0.00906246	940.779	3191.73	3046.9	73	18	5.178	8.85253	24.5387	3.66667	0.733
-N	+Si	6	0.0895239	0.0107913	1089.05	3205.42	3062.26	76	15	5.86	9.4767	22.7273	3.3653	0.699
-N	-Si	1	0.0162275	0.0069201	778.863	2559.35	2285.54	74	12	4.373	7.2997	26.3158	1.56667	0.678
-N	-Si	2	0.0144937	0.00454699	850.88	2700.64	2199.92	72.8333	12	4.177	8.01659	25	1.4	0.707
-N	-Si	3	0.0132805	0.00396337	861.872	2806.81	2161.03	78	11	4.113	8.47695	26.3158	1.5	0.691
-N	-Si	4	0.0147643	0.00609075	912.589	2727.7	2297.74	76.5	12	4.255	7.7565	25	2.26667	0.69
-N	-Si	5	0.0145366	0.00631807	822.837	2785.69	2072.07	76	13	4.502	7.91842	25.044	1.4	0.69
-N	-Si	6	0.0128422	0.00596684	816.707	2623.66	2183.23	81.5	13	4.298	8.63138	25.2202	1.9	0.69
-P	+Si	1	0.0454572	0.00521545	446.653	11289.2	1871.76	71	14	4.788	11.496	23.0769	2.86667	0.688
-P	+Si	2	0.0498166	0.00248289	375.834	10432.1	1677.09	79.3056	11	4.185	11.4932	22.4589	1.66667	0.702
-P	+Si	3	0.0506481	0.00603865	444.517	13472.8	1962.18	71.5	14	4.734	10.3342	21.7391	2	0.663
-P	+Si	4	0.058486	0.0042001	387.084	10204.2	1599.59	80.8333	13	4.632	10.6715	22.4589	2.33333	0.741
-P	+Si	5	0.0519593	0.00339239	406.584	10738	1733.7	82	11	4.365	11.9238	21.7391	2.96667	0.67
-P	+Si	6	0.0682798	0.00530545	358.018	9577.15	1594.24	84	10	4.615	12.321	21.7391	2.8	0.665
-P	-Si	1	0.0156976	0.000987514	226.143	6462.12	858.477	65.5	6	3.358	10.4789	24	2.05556	0.575
-P	-Si	2	0.0130014	0.00182066	245.502	7271.7	809.877	75	7	3.29	9.8299	23.5385	1.45	0.598
-P	-Si	3	0.00856954	0.00161986	214.071	5879.99	865.351	78	5	2.654	8.12584	23.0769	1.8	0.648
-P	-Si	4	0.00923219	0.00237016	301.704	8328.84	1155.72	72.5	7	3.684	9.8299	24	1.66667	0.619
-P	-Si	5	0.0104778	0.00177368	267.723	7407.77	1109.81	76	8	3.245	10.8776	23.0769	1.58333	0.67
-P	-Si	6	0.0134787	0.00282189	366.423	10704.7	959.847	78	9	4.511	9.83712	23.5385	1.8	0.604
-Ca	+Si	1	0.0847907	0.030442	1962.86	14433.9	10206.9	79	26	8.931	7.9396	20.5797	2.56667	0.718
-Ca	+Si	2	0.0782873	0.0280706	1847.84	12950.1	9686.14	70	25	8.246	7.64588	21.7391	1.9	0.719
-Ca	+Si	3	0.0861834	0.0277352	1909	12943	9686.14	80.5	27	8.853	7.80546	20	2.1	0.714
-Ca	+Si	4	0.0794382	0.0260581	1937.29	13235.2	9040.68	83	27	8.81467	7.69133	20	1.6074	0.7
-Ca	+Si	5	0.075519	0.0299987	1856.6	13150.1	10129.4	78	25	8.61	8.21133	20.5797	1.8179	0.7
-Ca	+Si	6	0.0874019	0.0305305	1854.24	14475.5	9734.78	79.5833	22	8.7613	8.3441	20.5797	1.56667	0.718
-Ca	-Si	1	0.0190401	0.0209524	1685.41	11287	9606.86	80	22	8.406	7.0258	22.2222	1.06667	0.568
-Ca	-Si	2	0.0184243	0.0194445	1448.67	9127.25	7352	75	23	7.352	7.24205	22.2222	1.13333	0.589
-Ca	-Si	3	0.0174885	0.0152595	1634.07	10657	9143.72	77	25	7.721	6.63769	22	1.26667	0.658
-Ca	-Si	4	0.0184217	0.0179934	1659.8	11890.4	8951.9	77	23	8.133	6.9628	22	1.26667	0.613
-Ca	-Si	5	0.0205475	0.0219954	1448.91	10724	8086.49	78	27	7.48	7.30991	22	1.23333	0.608
-Ca	-Si	6	0.0218459	0.0199547	1594.52	10808.9	9356.08	79	24	7.95267	6.59868	22.2222	1.22222	0.641
											CS + Si (first completely expanded leaf)	18.5185	5.0333	0.747
												18.5185	5.1508	0.757
+Si	presence of silicon			The electrolyte leakage index, green colour index and quantum yield of photosystem II (FV/Fm) were evaluated out on the second fully expanded leaf in the treatments with -N and -P and the first fully expanded leaf for -Ca. In the CS plants, collected data for these two leaves.								19.2308	4.7333	0.742
-Si	absence of silicon											18.8746	5.8944	0.741
												19.2308	5.3667	0.73
												18.8746	5.5435	0.767
CS	Complete Solution										CS - Si (first completely expanded leaf)	22.0308	2.46667	0.758
-N	Solution deficient of Nitrogen											20	2.32377	0.759
-P	Solution deficient of Phosphorus											20.6769	2.70396	0.737
-Ca	Solution deficient of Calcium											20.6769	2.76667	0.745
												20	3.6	0.737
												20.6769	3	0.74
